# Supplementary material for: Impacts of Thermal Processing, High Pressure, and CO2-Assisted High Pressure on Quality Characteristics and Shelf Life of Durian Fruit Puree
Source: Foods. 2022 Sep 5;11(17):2717. doi: 10.3390/foods11172717 (PMC9455942; doi:10.3390/foods11172717)
Supplement: Supplementary file 1 [file foods-11-02717-s001.zip]

Archive with 1 entries (1 files):
- foods-1876393-supplementary.pdf
